# Supplementary material for: Development, Validation, and Use of 1H-NMR Spectroscopy for Evaluating the Quality of Acerola-Based Food Supplements and Quantifying Ascorbic Acid
Source: Molecules. 2022 Aug 31;27(17):5614. doi: 10.3390/molecules27175614 (PMC9458237; doi:10.3390/molecules27175614)
Supplement: Supplementary file 1 [file molecules-27-05614-s001.zip]

Archive with 1 entries (1 files):
- molecules-1880637-supplementary.pdf
